# Supplementary material for: The Graphene Quantum Dots Gated Nanoplatform for Photothermal-Enhanced Synergetic Tumor Therapy
Source: Molecules. 2024 Jan 27;29(3):615. doi: 10.3390/molecules29030615 (PMC10856627; doi:10.3390/molecules29030615)
Supplement: Supplementary file 1 [file molecules-29-00615-s001.zip]

Archive with 1 entries (1 files):
- molecules-2771811-supplementary.pdf
